# Supplementary material for: Moringa oleifera Lam. Isothiocyanate Quinazolinone Derivatives Inhibit U251 Glioma Cell Proliferation through Cell Cycle Regulation and Apoptosis Induction
Source: Int J Mol Sci. 2023 Jul 12;24(14):11376. doi: 10.3390/ijms241411376 (PMC10379366; doi:10.3390/ijms241411376)
Supplement: Supplementary file 1 [file ijms-24-11376-s001.zip]

Archive with 2 entries (2 files):
- supplementary Materials S1.pdf
- supplementary Materials S2.pdf
